# Supplementary material for: Ligand cluster-based protein network and ePlatton, a multi-target ligand finder
Source: J Cheminform. 2016 Apr 30;8:23. doi: 10.1186/s13321-016-0135-5 (PMC4853874; doi:10.1186/s13321-016-0135-5)
Supplement: Supplementary file 3 — 10.1186/s13321-016-0135-5 Three method comparison of the threshold and integrate networks. Three methods (AP cluster, MCL and info map) are applied to find network communities within the ligand cluster- and sequence-based protein network (threshold and integrate) and compare with each other and HGNC gene family classification. [file 13321_2016_135_MOESM3_ESM.xlsx]

## Sheet: Threshold-whole 3 methods
Threshold network				Whole network
AP cluster	680 proteins in common			AP cluster	1477 proteins
Ligand				Ligand
Sequence	0.912277			Sequence	0.749371
HGNC	0.717443	0.736182		HGNC	0.625269	0.64477
MCL	685 proteins in common			MCL	1477 proteins
Ligand				Ligand
Sequence	0.859595			Sequence (failed)	0
HGNC	0.721791	0.740371		HGNC	0.594336	0
info map	685 proteins in common			info map	1477 proteins
Ligand				Ligand (failed)
Sequence	0.849305			Sequence (failed)	0
HGNC	0.728186	0.741893		HGNC	0	0
