# Supplementary material for: Ligand cluster-based protein network and ePlatton, a multi-target ligand finder
Source: J Cheminform. 2016 Apr 30;8:23. doi: 10.1186/s13321-016-0135-5 (PMC4853874; doi:10.1186/s13321-016-0135-5)
Supplement: Supplementary file 4 — 10.1186/s13321-016-0135-5 LCBN giant component analysis. The top 10 items of GO enrichment and KEGG pathway analysis and their p-values. [file 13321_2016_135_MOESM4_ESM.xlsx]

## Sheet: Sheet1
Giant components analysis
GO analysis	GO term	P-value
1	protein phosphorylation (GO:0006468)	0
2	phosphorylation (GO:0016310)	5.87876e-303
3	phosphate-containing compound metabolic process (GO:0006796)	1.65538e-217
4	phosphorus metabolic process (GO:0006793)	1.57524e-215
5	cellular protein modification process (GO:0006464)	2.43894e-211
6	protein modification process (GO:0036211)	2.43894e-211
7	macromolecule modification (GO:0043412)	1.55464e-205
8	cellular protein metabolic process (GO:0044267)	4.63048e-184
9	protein metabolic process (GO:0019538)	6.39342e-163
10	protein autophosphorylation (GO:0046777)	9.48471e-123
Pathway analysis	pathway	P-value
1	MAPK signaling pathway	3e-22
2	Axon guidance	2e-15
3	Neurotrophin signaling pathway	7e-13
4	Ras signaling pathway	4e-10
5	Regulation of actin cytoskeleton	9e-10
6	Oxytocin signaling pathway	1e-09
7	ErbB signaling pathway	4e-09
8	GnRH signaling pathway	8e-09
9	Rap1 signaling pathway	3e-08
10	FoxO signaling pathway	9e-07
