# Supplementary material for: Ligand cluster-based protein network and ePlatton, a multi-target ligand finder
Source: J Cheminform. 2016 Apr 30;8:23. doi: 10.1186/s13321-016-0135-5 (PMC4853874; doi:10.1186/s13321-016-0135-5)
Supplement: Supplementary file 5 — 10.1186/s13321-016-0135-5 The 10 most interacted ligand clusters in the LCBN. Each row represents one ligand cluster, the first CHEMBL ID is the exemplar of that cluster. [file 13321_2016_135_MOESM5_ESM.xlsx]

## Sheet: Sheet1
Each row is one ligand cluster, the first ligand is the exemplar
CHEMBL535 CHEMBL1721885 CHEMBL3109278 CHEMBL268731 CHEMBL13976 CHEMBL1277161 CHEMBL13629 CHEMBL1822971 CHEMBL13608 CHEMBL275117 CHEMBL1914676 CHEMBL1276981 CHEMBL13354 CHEMBL13983 CHEMBL261641 CHEMBL267293 CHEMBL13485 CHEMBL450786
CHEMBL1822492 CHEMBL2163399 CHEMBL1822641 CHEMBL2163395 CHEMBL2163402 CHEMBL2163406 CHEMBL2163404 CHEMBL1822489 CHEMBL2163401 CHEMBL1822644 CHEMBL572878 CHEMBL1822490 CHEMBL2163396 CHEMBL1822491 CHEMBL2163389 CHEMBL1822648 CHEMBL1822485 CHEMBL1822639 CHEMBL2163413 CHEMBL2163403 CHEMBL1822640 CHEMBL1822645 CHEMBL2163398 CHEMBL2163387 CHEMBL2163394 CHEMBL1822494 CHEMBL2163400 CHEMBL2163397 CHEMBL18…
CHEMBL1287971 CHEMBL1288032 CHEMBL1287812 CHEMBL1288002 CHEMBL191003 CHEMBL1287883 CHEMBL1288062 CHEMBL1287910 CHEMBL1287941 CHEMBL1287940 CHEMBL1288001
CHEMBL2332840 CHEMBL199886 CHEMBL2332849 CHEMBL382490 CHEMBL574738 CHEMBL2331570
CHEMBL204427 CHEMBL496764 CHEMBL495530 CHEMBL522892 CHEMBL498347 CHEMBL522732 CHEMBL449593 CHEMBL498348 CHEMBL496762 CHEMBL496150 CHEMBL495735 CHEMBL526507 CHEMBL495763 CHEMBL523071 CHEMBL495962 CHEMBL495529 CHEMBL204426 CHEMBL498013 CHEMBL523745 CHEMBL496763 CHEMBL526836 CHEMBL495762
CHEMBL607707 CHEMBL1243255 CHEMBL1243346 CHEMBL2031306 CHEMBL95774 CHEMBL490687 CHEMBL1243345 CHEMBL472943 CHEMBL117326 CHEMBL2031308 CHEMBL323630 CHEMBL424252 CHEMBL1243284 CHEMBL2031307 CHEMBL421047 CHEMBL1243254 CHEMBL325156 CHEMBL113901 CHEMBL113902 CHEMBL1243316 CHEMBL2031309 CHEMBL114490 CHEMBL118000 CHEMBL1243283
CHEMBL1203939 CHEMBL2018766 CHEMBL2447950 CHEMBL1203937 CHEMBL2087355 CHEMBL2018773 CHEMBL286160 CHEMBL2087358 CHEMBL2087356 CHEMBL1204261 CHEMBL1204199 CHEMBL199573 CHEMBL2087359 CHEMBL1277620 CHEMBL1204360 CHEMBL396219 CHEMBL24828 CHEMBL1204262 CHEMBL150315 CHEMBL231650 CHEMBL1203940 CHEMBL1558704 CHEMBL150581 CHEMBL1203935 CHEMBL516979 CHEMBL2087357 CHEMBL2018775
CHEMBL386118 CHEMBL189649 CHEMBL384307 CHEMBL214617 CHEMBL364623 CHEMBL1421 CHEMBL216240 CHEMBL217039
CHEMBL150 CHEMBL464007 CHEMBL28626 CHEMBL2420085 CHEMBL457679 CHEMBL164 CHEMBL1601394 CHEMBL77198 CHEMBL413552 CHEMBL75772 CHEMBL312163 CHEMBL309490 CHEMBL294009 CHEMBL428690 CHEMBL193059 CHEMBL379064 CHEMBL147199 CHEMBL498485 CHEMBL226034 CHEMBL165064 CHEMBL50 CHEMBL40919 CHEMBL2331821 CHEMBL31574
CHEMBL1794074 CHEMBL478612 CHEMBL1794073 CHEMBL477611 CHEMBL477772 CHEMBL477563 CHEMBL478402 CHEMBL476572
