# Supplementary material for: Ligand cluster-based protein network and ePlatton, a multi-target ligand finder
Source: J Cheminform. 2016 Apr 30;8:23. doi: 10.1186/s13321-016-0135-5 (PMC4853874; doi:10.1186/s13321-016-0135-5)
Supplement: Supplementary file 6 — 10.1186/s13321-016-0135-5 The table of 1st example of ePlatton search result. [file 13321_2016_135_MOESM6_ESM.xlsx]

## Sheet: Sheet1
Query	Rank	Interacting protein	Similarity	Protein range	Cluster exemplar
CHEMBL2105717	1	KDR	0.798817	MET KIT KDR FLT3 MAP3K11	CHEMBL2032033
CHEMBL2105717	1	MET	0.798817	MET KIT KDR FLT3 MAP3K11	CHEMBL2032033
CHEMBL2105717	2	MET	0.625	MET KIT PDGFRA	CHEMBL205953
CHEMBL3290918	1	MET	0.589286	MET KIT KDR FLT3 PDGFRA	CHEMBL2385203
CHEMBL3290910	1	MET	0.579082	MET KIT KDR FLT3 PDGFRA	CHEMBL2385203
CHEMBL3290931	1	FLT3	0.557214	MET KIT KDR FLT3 PDGFRA	CHEMBL2385203
CHEMBL3290931	1	KDR	0.557214	MET KIT KDR FLT3 PDGFRA	CHEMBL2385203
CHEMBL3290931	1	KIT	0.557214	MET KIT KDR FLT3 PDGFRA	CHEMBL2385203
CHEMBL3290931	1	MET	0.557214	MET KIT KDR FLT3 PDGFRA	CHEMBL2385203
CHEMBL3290896	1	MET	0.556701	MET KIT KDR FLT3 PDGFRA	CHEMBL2385203
CHEMBL3290899	1	MET	0.554156	MET KIT KDR FLT3 PDGFRA	CHEMBL2385203
CHEMBL3290903	1	MET	0.522059	MET KIT KDR FLT3 PDGFRA	CHEMBL2385203
CHEMBL3290918	2	MET	0.494382	MET KIT MST1R KDR FLT3 PDGFRA	CHEMBL2419657
CHEMBL3290910	2	MET	0.483146	MET KIT MST1R KDR FLT3 PDGFRA	CHEMBL2419657
CHEMBL3290899	2	MET	0.48169	MET KIT MST1R KDR FLT3 PDGFRA	CHEMBL2419657
CHEMBL3290896	2	MET	0.469914	MET KIT MST1R KDR FLT3 PDGFRA	CHEMBL2419657
CHEMBL3290931	2	FLT3	0.461749	MET KIT MST1R KDR FLT3 PDGFRA	CHEMBL2419657
CHEMBL3290931	2	KDR	0.461749	MET KIT MST1R KDR FLT3 PDGFRA	CHEMBL2419657
CHEMBL3290931	2	KIT	0.461749	MET KIT MST1R KDR FLT3 PDGFRA	CHEMBL2419657
CHEMBL3290931	2	MET	0.461749	MET KIT MST1R KDR FLT3 PDGFRA	CHEMBL2419657
CHEMBL3290903	2	MET	0.444142	MET KIT MST1R KDR FLT3 PDGFRA	CHEMBL2419657
