# Supplementary material for: Ligand cluster-based protein network and ePlatton, a multi-target ligand finder
Source: J Cheminform. 2016 Apr 30;8:23. doi: 10.1186/s13321-016-0135-5 (PMC4853874; doi:10.1186/s13321-016-0135-5)
Supplement: Supplementary file 7 — 10.1186/s13321-016-0135-5 The table of 2nd example of ePlatton search result. [file 13321_2016_135_MOESM7_ESM.xlsx]

## Sheet: Sheet1
Query	Rank	Interacting protein	Similarity	Protein range	Cluster exemplar
CHEMBL3040861	1	ABL1	0.802469	FGR FGFR1 MET ABL2 SLK SLCO2B1 MKNK1 ALK HDAC5 HDAC7 KCNH2 ADCK4 DMPK RET AURKA MAPK9 RIPK2 HDAC9 MYLK2 HDAC3 HCK AURKB PDGFRB LCK CDC42BPG FGFR2 KIT EPHA7 TIE1 CSNK1D TYRO3 YES1 BLK STK10 EIF2AK2 KDR EPHA3 FLT1 MKNK2 HDAC4 LYN TNK1 EGFR FLT3 ERBB2 RPS6KA4 EPHA6 HDAC8 ABL1 TNNI3K HDAC2 FRK SRC EIF2AK4 CIT JAK3 PDGFRA ADCK3 AURKC HDAC10 HDAC1 ABCG2 GAK DDR1 LTK EPHA8 BMP2K MAPK4 FLT4 AAK1 HDAC6	CHEMBL56802
CHEMBL3040861	1	EGFR	0.802469	FGR FGFR1 MET ABL2 SLK SLCO2B1 MKNK1 ALK HDAC5 HDAC7 KCNH2 ADCK4 DMPK RET AURKA MAPK9 RIPK2 HDAC9 MYLK2 HDAC3 HCK AURKB PDGFRB LCK CDC42BPG FGFR2 KIT EPHA7 TIE1 CSNK1D TYRO3 YES1 BLK STK10 EIF2AK2 KDR EPHA3 FLT1 MKNK2 HDAC4 LYN TNK1 EGFR FLT3 ERBB2 RPS6KA4 EPHA6 HDAC8 ABL1 TNNI3K HDAC2 FRK SRC EIF2AK4 CIT JAK3 PDGFRA ADCK3 AURKC HDAC10 HDAC1 ABCG2 GAK DDR1 LTK EPHA8 BMP2K MAPK4 FLT4 AAK1 HDAC6	CHEMBL56802
CHEMBL3040861	1	FGFR1	0.802469	FGR FGFR1 MET ABL2 SLK SLCO2B1 MKNK1 ALK HDAC5 HDAC7 KCNH2 ADCK4 DMPK RET AURKA MAPK9 RIPK2 HDAC9 MYLK2 HDAC3 HCK AURKB PDGFRB LCK CDC42BPG FGFR2 KIT EPHA7 TIE1 CSNK1D TYRO3 YES1 BLK STK10 EIF2AK2 KDR EPHA3 FLT1 MKNK2 HDAC4 LYN TNK1 EGFR FLT3 ERBB2 RPS6KA4 EPHA6 HDAC8 ABL1 TNNI3K HDAC2 FRK SRC EIF2AK4 CIT JAK3 PDGFRA ADCK3 AURKC HDAC10 HDAC1 ABCG2 GAK DDR1 LTK EPHA8 BMP2K MAPK4 FLT4 AAK1 HDAC6	CHEMBL56802
CHEMBL3040861	1	SRC	0.802469	FGR FGFR1 MET ABL2 SLK SLCO2B1 MKNK1 ALK HDAC5 HDAC7 KCNH2 ADCK4 DMPK RET AURKA MAPK9 RIPK2 HDAC9 MYLK2 HDAC3 HCK AURKB PDGFRB LCK CDC42BPG FGFR2 KIT EPHA7 TIE1 CSNK1D TYRO3 YES1 BLK STK10 EIF2AK2 KDR EPHA3 FLT1 MKNK2 HDAC4 LYN TNK1 EGFR FLT3 ERBB2 RPS6KA4 EPHA6 HDAC8 ABL1 TNNI3K HDAC2 FRK SRC EIF2AK4 CIT JAK3 PDGFRA ADCK3 AURKC HDAC10 HDAC1 ABCG2 GAK DDR1 LTK EPHA8 BMP2K MAPK4 FLT4 AAK1 HDAC6	CHEMBL56802
CHEMBL3040806	1	ABL1	0.784431	FGR FGFR1 MET ABL2 SLK SLCO2B1 MKNK1 ALK HDAC5 HDAC7 KCNH2 ADCK4 DMPK RET AURKA MAPK9 RIPK2 HDAC9 MYLK2 HDAC3 HCK AURKB PDGFRB LCK CDC42BPG FGFR2 KIT EPHA7 TIE1 CSNK1D TYRO3 YES1 BLK STK10 EIF2AK2 KDR EPHA3 FLT1 MKNK2 HDAC4 LYN TNK1 EGFR FLT3 ERBB2 RPS6KA4 EPHA6 HDAC8 ABL1 TNNI3K HDAC2 FRK SRC EIF2AK4 CIT JAK3 PDGFRA ADCK3 AURKC HDAC10 HDAC1 ABCG2 GAK DDR1 LTK EPHA8 BMP2K MAPK4 FLT4 AAK1 HDAC6	CHEMBL56802
CHEMBL3040806	1	EGFR	0.784431	FGR FGFR1 MET ABL2 SLK SLCO2B1 MKNK1 ALK HDAC5 HDAC7 KCNH2 ADCK4 DMPK RET AURKA MAPK9 RIPK2 HDAC9 MYLK2 HDAC3 HCK AURKB PDGFRB LCK CDC42BPG FGFR2 KIT EPHA7 TIE1 CSNK1D TYRO3 YES1 BLK STK10 EIF2AK2 KDR EPHA3 FLT1 MKNK2 HDAC4 LYN TNK1 EGFR FLT3 ERBB2 RPS6KA4 EPHA6 HDAC8 ABL1 TNNI3K HDAC2 FRK SRC EIF2AK4 CIT JAK3 PDGFRA ADCK3 AURKC HDAC10 HDAC1 ABCG2 GAK DDR1 LTK EPHA8 BMP2K MAPK4 FLT4 AAK1 HDAC6	CHEMBL56802
CHEMBL3040806	1	FGFR1	0.784431	FGR FGFR1 MET ABL2 SLK SLCO2B1 MKNK1 ALK HDAC5 HDAC7 KCNH2 ADCK4 DMPK RET AURKA MAPK9 RIPK2 HDAC9 MYLK2 HDAC3 HCK AURKB PDGFRB LCK CDC42BPG FGFR2 KIT EPHA7 TIE1 CSNK1D TYRO3 YES1 BLK STK10 EIF2AK2 KDR EPHA3 FLT1 MKNK2 HDAC4 LYN TNK1 EGFR FLT3 ERBB2 RPS6KA4 EPHA6 HDAC8 ABL1 TNNI3K HDAC2 FRK SRC EIF2AK4 CIT JAK3 PDGFRA ADCK3 AURKC HDAC10 HDAC1 ABCG2 GAK DDR1 LTK EPHA8 BMP2K MAPK4 FLT4 AAK1 HDAC6	CHEMBL56802
CHEMBL3040806	1	SRC	0.784431	FGR FGFR1 MET ABL2 SLK SLCO2B1 MKNK1 ALK HDAC5 HDAC7 KCNH2 ADCK4 DMPK RET AURKA MAPK9 RIPK2 HDAC9 MYLK2 HDAC3 HCK AURKB PDGFRB LCK CDC42BPG FGFR2 KIT EPHA7 TIE1 CSNK1D TYRO3 YES1 BLK STK10 EIF2AK2 KDR EPHA3 FLT1 MKNK2 HDAC4 LYN TNK1 EGFR FLT3 ERBB2 RPS6KA4 EPHA6 HDAC8 ABL1 TNNI3K HDAC2 FRK SRC EIF2AK4 CIT JAK3 PDGFRA ADCK3 AURKC HDAC10 HDAC1 ABCG2 GAK DDR1 LTK EPHA8 BMP2K MAPK4 FLT4 AAK1 HDAC6	CHEMBL56802
CHEMBL3040910	1	ABL1	0.770588	FGR FGFR1 MET ABL2 SLK SLCO2B1 MKNK1 ALK HDAC5 HDAC7 KCNH2 ADCK4 DMPK RET AURKA MAPK9 RIPK2 HDAC9 MYLK2 HDAC3 HCK AURKB PDGFRB LCK CDC42BPG FGFR2 KIT EPHA7 TIE1 CSNK1D TYRO3 YES1 BLK STK10 EIF2AK2 KDR EPHA3 FLT1 MKNK2 HDAC4 LYN TNK1 EGFR FLT3 ERBB2 RPS6KA4 EPHA6 HDAC8 ABL1 TNNI3K HDAC2 FRK SRC EIF2AK4 CIT JAK3 PDGFRA ADCK3 AURKC HDAC10 HDAC1 ABCG2 GAK DDR1 LTK EPHA8 BMP2K MAPK4 FLT4 AAK1 HDAC6	CHEMBL56802
CHEMBL3040910	1	EGFR	0.770588	FGR FGFR1 MET ABL2 SLK SLCO2B1 MKNK1 ALK HDAC5 HDAC7 KCNH2 ADCK4 DMPK RET AURKA MAPK9 RIPK2 HDAC9 MYLK2 HDAC3 HCK AURKB PDGFRB LCK CDC42BPG FGFR2 KIT EPHA7 TIE1 CSNK1D TYRO3 YES1 BLK STK10 EIF2AK2 KDR EPHA3 FLT1 MKNK2 HDAC4 LYN TNK1 EGFR FLT3 ERBB2 RPS6KA4 EPHA6 HDAC8 ABL1 TNNI3K HDAC2 FRK SRC EIF2AK4 CIT JAK3 PDGFRA ADCK3 AURKC HDAC10 HDAC1 ABCG2 GAK DDR1 LTK EPHA8 BMP2K MAPK4 FLT4 AAK1 HDAC6	CHEMBL56802
CHEMBL3040910	1	FGFR1	0.770588	FGR FGFR1 MET ABL2 SLK SLCO2B1 MKNK1 ALK HDAC5 HDAC7 KCNH2 ADCK4 DMPK RET AURKA MAPK9 RIPK2 HDAC9 MYLK2 HDAC3 HCK AURKB PDGFRB LCK CDC42BPG FGFR2 KIT EPHA7 TIE1 CSNK1D TYRO3 YES1 BLK STK10 EIF2AK2 KDR EPHA3 FLT1 MKNK2 HDAC4 LYN TNK1 EGFR FLT3 ERBB2 RPS6KA4 EPHA6 HDAC8 ABL1 TNNI3K HDAC2 FRK SRC EIF2AK4 CIT JAK3 PDGFRA ADCK3 AURKC HDAC10 HDAC1 ABCG2 GAK DDR1 LTK EPHA8 BMP2K MAPK4 FLT4 AAK1 HDAC6	CHEMBL56802
CHEMBL3040910	1	SRC	0.770588	FGR FGFR1 MET ABL2 SLK SLCO2B1 MKNK1 ALK HDAC5 HDAC7 KCNH2 ADCK4 DMPK RET AURKA MAPK9 RIPK2 HDAC9 MYLK2 HDAC3 HCK AURKB PDGFRB LCK CDC42BPG FGFR2 KIT EPHA7 TIE1 CSNK1D TYRO3 YES1 BLK STK10 EIF2AK2 KDR EPHA3 FLT1 MKNK2 HDAC4 LYN TNK1 EGFR FLT3 ERBB2 RPS6KA4 EPHA6 HDAC8 ABL1 TNNI3K HDAC2 FRK SRC EIF2AK4 CIT JAK3 PDGFRA ADCK3 AURKC HDAC10 HDAC1 ABCG2 GAK DDR1 LTK EPHA8 BMP2K MAPK4 FLT4 AAK1 HDAC6	CHEMBL56802
